# Supplementary material for: Association of tear matrix metalloproteinase 9 immunoassay with signs and symptoms of dry eye disease: A cross-sectional study using qualitative, semiquantitative, and quantitative strategies
Source: PLoS One. 2021 Oct 18;16(10):e0258203. doi: 10.1371/journal.pone.0258203 (PMC8523049; doi:10.1371/journal.pone.0258203)
Supplement: S1 Dataset — (XLSX) [file pone.0258203.s001.xlsx]

## Sheet: Sheet1
Age	Gender	Laterality	DM 1:Yes, 2: No	HTN 1:Yes, 2: No	SystemicAutoimmuneDisease 1:Yes, 2: No	SjogrenSynd 1:Yes, 2: No	Thyroiddisease 1:Yes, 2: No	cardiacdz 1:Yes, 2: No	Sleepdisorder 1:Yes, 2: No	Parkison 1:Yes, 2: No	neurologicdz 1:Yes, 2: No	pulmonary 1:Yes, 2: No	OSDI	VAS	Schirmer	tBUTsec	ConjStainTemp	Cornealstain	cornealstainE	DryEye1Normal0	ConjStainNasal	ConjStainTotal	MGturbidity	MGexpressibility	MMP9	MMP9semiQ	MMP9posneg	MMP-9 (정량변화)		Reagent band	control band
60	2	1	2	2	2	2	2	2	2	2	2	2	18.9	1	5	7	0	0	0	0	0	0	0	0	negative	0	0	0	10996	3000.45	19336.4
67	2	1	2	1	2	2	2	2	2	2	1	2	50	3	4	8	0	0	0	0	0	0	2	2	strong positive	3	1	235553	19092	2626.12	23855.7
61	1	1	2	2	2	2	2	2	2	2	2	2	26	3	8	9	0	2	1	0	1	1	0	1	strong positive	3	1			3154.49	19080.6
34	2	1	2	2	2	2	2	2	2	2	2	2	43.7	5	5	7	0	0	0	0	0	0	0	0	negative	0	0	0	32351	4751.94	21467.8
55	2	1	2	2	2	2	1	2	2	2	1	2	31.2	3	3	4	0	0	0	0	0	0	0	0	weak positive	1	1	3183	39968	381.74	12029.8
57	2	1	2	2	2	2	2	2	2	2	2	2	8.4	3	2	5	0	1	1	0	0	0	1	1	negative	0	0			0	14281.4
55	2	1	2	2	2	2	2	2	2	2	2	2	41.6	1	5	7	0	0	0	0	0	0	0	0	negative	0	0	0	21669	2660.62	20904.7
58	1	1	2	1	2	2	2	2	2	2	2	2	8	0	3	3	0	0	0	0	0	0	0	0	negative	0	0			6847.02	19633.5
55	1	1	1	1	2	2	2	2	2	2	2	2	70	4	9	9	0	2	1	0	1	1	1	3	weak positive	1	1			25975.5	15708.2
61	1	1	2	2	2	2	2	2	2	2	2	2	16.6	2	11	7	0	0	0	0	0	0	1	1	negative	0	0	0	28805	0	22130.7
61	2	1	2	2	2	2	2	1	2	2	2	1	42	4	9	3	0	0	0	0	0	0	1	0	negative	0	0			2566.95	17637.5
69	2	1	2	1	2	2	2	2	2	1	2	2	5.5	1	5	4	0	1	1	0	0	0	1	2	moderate positive	2	1			4157.95	33071.1
62	1	1	2	2	2	2	2	2	2	1	2	2	11	2	5	7	0	0	0	0	0	0	0	0	moderate positive	2	1			2567.82	21622.5
61	1	1	2	2	2	2	2	2	2	1	2	2	11	2	5	7	0	0	0	0	0	0	0	0	moderate positive	2	1			1224.55	16607.7
63	2	1	2	2	2	2	2	2	1	2	2	2	14.4	0	8	2	2	2	1	0	2	4	1	0	negative	0	0			1363.63	16669.4
53	2	1	2	2	1	1	2	2	2	2	2	2	2	1	3	5	2	3	1	0	4	6	2	0	negative	0	0			0	17088
53	2	1	2	1	2	2	2	2	2	2	2	2	9	0	7	3	0	1	1	0	0	0	2	1	negative	0	0			412.555	16489.6
53	2	1	2	2	2	2	2	2	2	2	2	2	14.4	0	3	5	0	0	0	0	0	0	3	3	weak positive	1	1			1031.88	24053.3
59	2	1	2	1	2	2	1	2	2	2	2	2	7.5	0	4	5	0	1	1	0	1	1	1	2	negative	0	0			1211.95	18199.9
27	1	1	2	1	2	2	2	1	2	2	2	2	18.2	3	8	2	0	2	1	0	0	0	0	0	strong positive	3	1			6036.8	18632.3
64	2	1	2	1	2	2	2	2	2	2	1	2	32.5	2	8	13	0	0	0	0	0	0	0	0	moderate positive	2	1			3012.42	20435.1
26	1	1	2	2	2	2	2	2	2	2	2	2	58.8	2	8	8	0	0	0	0	0	0	2	3	strong positive	3	1			3846.13	17423.9
67	2	1	2	2	2	2	2	2	2	2	1	2	2.2	0	2	5	1	1	1	0	1	2	2	0	weak positive	1	1			2468.24	19653.8
56	2	1	2	2	1	2	2	2	2	2	2	2	16.8	1	7	4	1	2	1	0	2	3	2	3	weak positive	1	1			661.175	25741.5
62	2	1	2	2	2	2	2	2	2	2	1	2	26	0	6	5	0	1	1	0	0	0	1	2	negative	0	0			660.468	19676.9
61	2	1	2	2	2	2	1	2	2	2	2	2	69.3	7	7	5	0	0	0	0	0	0	2	2	weak positive	1	1			2087.72	18807.7
25	2	1	2	2	2	2	2	2	2	2	2	2	36	0	4	5	0	0	0	0	0	0	0	0	negative	0	0			5110.5	18061.5
67	1	1	2	2	2	2	2	1	2	2	1	2	29.4	1	10	8	0	0	0	0	0	0	0	0	negative	0	0			2301.7	20125.8
59	2	1	2	2	2	2	2	2	2	2	1	2	20	0	8	3	0	0	0	0	0	0	1	1	strong positive	3	1			5026.19	17708.4
80	1	1	2	2	2	2	2	1	2	2	2	2	10.4	0	14	5	0	2	1	0	0	0	2	3	moderate positive	2	1			5414.72	17773
60	2	1	2	2	2	2	2	2	2	2	1	2	20	0	6	5	0	0	0	0	0	0	2	2	weak positive	1	1			3058.58	20608.6
62	2	1	2	2	2	2	2	2	2	2	2	2	26	2	5	3	0	0	0	0	0	0	2	1	weak positive	1	1			1404.63	18918.5
30	2	1	2	2	2	2	2	2	2	2	2	2	63	3	4	10	0	0	0	0	0	0	0	0	weak positive	1	1			14771.8	20336.6
66	2	1	1	2	2	2	2	2	2	2	2	2	13.8	3	6	2	0	0	0	0	0	0	2	1	moderate positive	2	1			0	21776.8
67	2	1	2	1	2	2	2	1	2	2	2	2	90	8	5	2	0	0	0	0	0	0	1	2	weak positive	1	1			0	18910.2
65	1	1	1	1	2	2	2	1	2	2	2	2	24	0	2	7	0	0	0	0	0	0	2	3	weak positive	1	1			0	19913.8
65	2	1	2	2	2	2	2	1	2	1	2	2	8.4	0	5	2	2	2	1	0	1	3	0	0	weak positive	1	1			3949.67	18909.7
66	2	1	2	2	2	2	2	1	2	2	2	2	10.5	5	3	6	0	3	1	0	1	1	1	0	negative	0	0			2769.85	18374.9
58	2	1	2	1	2	2	1	2	1	2	2	2	15	2	5	5	0	0	0	0	0	0	0	0	negative	0	0			2268.81	18667.6
55	2	1	2	2	2	2	2	2	2	2	2	2	97	8	6	6	1	1	1	0	1	2	2	2	negative	0	0			385.176	17654.2
64	2	2	1	2	2	2	2	2	2	2	2	2	57.2	3	6	5	0	0	0	0	0	0	0	0	negative	0	0			4035.28	19178.5
57	2	1	2	1	2	2	2	2	2	2	1	2	11.3	0	3	7	0	1	1	0	1	1	1	2	moderate positive	2	1			17249.2	36464.5
53	1	1	2	2	2	2	2	2	2	2	2	2	33.6	1	6	4	0	0	0	0	1	1	1	3	strong positive	3	1			5825.71	20614.4
61	2	1	2	2	2	2	2	2	2	2	2	2	42	0	5	11	0	0	0	0	0	0	1	3	moderate positive	2	1			9265.07	17266.9
53	2	1	2	2	2	2	2	2	2	2	2	2	42	8	8	2	1	0	0	0	0	1	2	2	weak positive	1	1			934.56	19689
55	2	1	2	2	1	1	2	2	2	2	1	2	0	0	4	10	1	0	0	0	1	2	0	0	weak positive	1	1			17489.3	8284.1
59	1	1	2	2	2	2	2	2	2	1	2	2	14	0	5	4	3	3	1	0	3	6	2	0	moderate positive	2	1			1371.75	7907.91
57	2	1	1	1	2	2	1	2	2	2	2	2	17.5	3	5	2	0	2	1	0	2	2	1	0	negative	0	0			3606.16	18078.7
42	2	1	2	2	2	1	2	2	2	2	2	2	30	5	10	12	0	0	0	0	1	1	0	2	negative	0	0			6009.99	18670.8
73	1	1	2	2	2	2	2	2	2	2	2	2	1	0	2	15	0	0	0	0	0	0	2	0	negative	0	0			4292.89	21284.9
65	1	1	2	1	2	2	2	2	1	2	2	2	4	0	4	3	0	0	0	0	1	1			negative	0	0			1235.44	20944.6
69	2	2	2	1	1	2	2	2	2	2	2	2	0	0	4	5	0	0	0	0	0	0	1	1	negative	0	0			3374.99	18798.3
75	1	1	2	2	2	2	2	2	2	2	2	2	0	0	2	3	0	0	0	0	0	0	2	1	weak positive	1	1			0	16213.2
67	1	1	1	2	2	2	2	1	2	2	2	1	32.5	0	10	2	0	0	0	0	0	0	2	1	negative	0	0			1568.49	17387.8
57	1	1	2	2	2	2	2	2	2	2	2	2	15	5	3	4	0	0	0	0	0	0	0	0	moderate positive	2	1			818.489	19733.1
55	2	1	2	2	1	1	2	2	2	2	2	2	46.4	8	6	7	0	0	0	0	0	0	0	0	weak positive	1	1			8455.95	21026.1
78	1	1	2	1	2	2	2	1	2	1	2	2	8	0	7	2	1	1	1	0	1	2	1	1	weak positive	1	1			25377.5	17798.4
68	1	1	2	2	2	2	2	2	2	1	2	2	0	0	2	10	0	0	0	0	0	0	1	3	weak positive	1	1			1125.25	21177.9
72	2	1	2	1	2	2	2	2	2	1	2	2	11	0	5	12	0	2	1	0	2	2	0	0	negative	0	0			1380.84	18818.1
74	1	1	1	1	2	2	2	1	2	2	1	2	0	0	3	5	0	0	0	0	0	0	2	1	weak positive	1	1			17250.9	18234.5
58	2	1	2	2	1	2	1	2	2	1	2	2	16	5	5	2	1	1	1	0	0	1	0	0	weak positive	1	1			5287.51	18179.1
58	2	1	2	2	2	2	1	2	2	2	2	2	70	6	8	3	1	0	0	0	1	2	1	1	weak positive	1	1			1980.51	18553.3
48	2	1	2	2	2	2	2	2	2	2	2	2	50	4	7	5	0	0	0	0	0	0	0	0	weak positive	1	1			1168.61	21304.6
70	2	1	1	1	2	2	2	2	2	2	2	2	0	0	4	13	0	2	1	0	0	0	1	2	moderate positive	2	1			4431.31	19431.8
58	2	1	2	2	2	2	2	2	2	2	2	2	2	0	4	6	1	1	1	0	1	2	2	1	weak positive	1	1			2442.91	17949.2
58	1	1	2	1	2	2	2	2	2	2	1	2	17	0	2	6	1	0	0	0	1	2	0	0	weak positive	1	1			17408.6	18379
74	1	1	2	2	2	2	2	2	2	1	2	2	70	6	6	5	0	0	0	0	0	0	0	0	weak positive	1	1			0	21888.1
74	1	1	2	2	2	2	2	2	2	1	2	2	70	6	6	5	0	0	0	0	0	0	0	0	weak positive	1	1			5982.99	19306.7
58	1	1	2	2	2	2	2	2	2	2	1	2	52.8	5	8	4	0	0	0	0	0	0	1	2	weak positive	1	1			742.225	11760.3
50	2	1	2	2	2	1	2	2	2	2	2	2	8.4	0	8	3	2	2	1	0	2	4	2	1	weak positive	1	1			7243.37	22228.6
38	1	1	2	2	2	2	2	2	1	2	2	1	10.5	2	7	6	0	0	0	0	0	0	2	1	moderate positive	2	1			2935.82	19355.7
42	2	1	1	1	1	2	1	2	2	2	2	2	8.3	0	7	5	1	1	1	0	1	2	0	0	negative	0	0			6430.11	19273
62	1	1	2	2	2	2	2	1	1	2	2	2	0	1	7	7	1	1	1	0	1	2	2	3	weak positive	1	1			0	15407.4
70	1	1	1	1	2	1	2	2	2	2	2	2	0	0	5	3	3	3	1	0	2	5	1	0	moderate positive	2	1			2837.67	17898.3
58	1	1	2	2	2	2	2	2	1	2	2	2	0	1	9	20	0	0	0	0	0	0	0	0	negative	0	0			3309.09	21339.9
64	1	1	2	2	2	2	2	2	1	2	2	2	41.3	7	5	5	0	2	1	0	0	0	0	0	moderate positive	2	1			3322.95	20581.5
28	2	1	2	2	2	2	2	2	2	2	2	2	37.8	6	10	7	0	0	0	0	0	0	0	0	weak positive	1	1			1811.02	18369.9
82	1	1	2	2	2	2	2	2	2	2	2	2	12	0	3	3	0	0	0	0	0	0	2	3	weak positive	1	1			2026.11	19301.9
54	2	1	2	2	2	2	1	2	2	2	2	2	35.7	2	11	3	0	0	0	0	0	0	2	1	negative	0	0			1965.92	22815
57	2	1	2	2	2	1	2	2	2	2	2	2	31.5	3	7	6	0	0	0	0	0	0	2	1	negative	0	0			9426.76	22554.6
48	2	1	2	2	2	2	2	2	2	2	1	2	60.9	3	5	3	0	0	0	0	0	0	1	0	weak positive	1	1			9426.76	22554.6
40	2	1	2	2	2	1	2	2	2	2	2	2	14.2	1	6	1	3	3	1	0	3	6	0	0	weak positive	1	1			1592.75	18995.6
56	2	1	2	2	2	2	1	2	2	2	2	2	14	0	6	7	0	2	1	0	1	1	1	2	weak positive	1	1			5222.77	19172.2
71	1	1	2	2	2	2	2	2	2	2	1	2	96	3	3	10	0	0	0	0	0	0	2	0	weak positive	1	1			2482.76	19014.2
27	2	1	2	2	2	2	2	2	2	2	2	2	35.7	6	13	3	0	0	0	0	0	0	1	2	weak positive	1	1			3407.91	16666.1
67	2	1	2	1	2	2	2	2	1	2	2	2	28.8	0	4	6	0	0	0	0	0	0	0	0	negative	0	0			3313.67	21126.3
61	2	1	2	2	2	2	2	2	2	1	2	2	16.8	0	9	9	1	0	0	0	0	1	0	1	negative	0	0			3200.92	22492
44	1	2	2	2	2	1	2	2	2	2	2	2	0	0	3.5	3	0	0	0	0	0	0	0	0	negative	0	0			1706.51	16525.6
72	2	1	1	1	2	2		2	2	2	2	2	44	3	10	5	1	0	0	0	0	1	1	1	weak positive	1	1			0	7481.37
61	1	1	2	1	2	2	2	2	2	2	2	2	15.4	0	10	8	1	2	1	0	1	2	1	1	weak positive	1	1			2104.31	19664.9
65	1	1	2	2	2	2	2	2	2	1	1	2	6	0	3	3	0	0	0	0	0	0	1	0	negative	0	0			1528.83	22493
60	2	1	1	2	2	2	2	2	2	2	2	2	16.8	7	5	1	3	3	1	0	3	6	1	3	strong positive	3	1			7169.42	19172.3
67	1	1	2	2	2	2	2	2	2	1	2	2	2	0	4	22	0	0	0	0	0	0	2	1	negative	0	0			4754.53	14745.9
52	2	1	2	2	1	2	2	2	2	2	2	1	42	2	9	7	1	1	1	0	0	1	1	1	negative	0	0			1360.54	17269.2
22	1	1	2	2	2	2	2	2	2	2	2	2	21	1	4	10	0	0	0	0	0	0	0	0	weak positve	1	1			1948.5	19653.5
58	2	1	2	2	2	1	2	2	2	2	1	2	6.3	2	5	3	3	2	1	0	3	6	0	0	moderate positive	2	1			0	19911.3
76	2	1	1	1	2	2	2	2	2	2	2	2	18.75	3	3	3	0	0	0	0	0	0	1	3	weak positive	1	1			15386.2	19421.5
17	1	1	2	2	2	2	1	2	2	2	2	2	10	0	3	12	0	0	0	0	0	0	0	0	strong positive	3	1			2917.4	22455.6
50	2	1	2	2	1	2	2	2	2	2	2	1	32.5	0	5	9	1	2	1	0	2	3	1	2	moderate positive	2	1			926.731	18781.5
63	1	1	2	2	2	2	2	2	2	1	2	2	32	0	5	5	1	0	0	0	1	2	0	0	negative	0	0			955.832	20159
67	1	1	2	2	2	2	2	2	2	1	2	2	16	0	5	12	0	1	1	0	1	1	0	0	strong positive	3	1			754.024	19028
39	2	1	2	2	2	2	2	2	2	2	1	2	33.6	2	7	4	0	0	0	0	0	0	1	1	negative	0	0			15869.3	22665.3
62	1	1	2	2	2	2	2	2	2	1	2	2	10	0	4	3	0	0	0	0	0	0	0	0	moderate positive	2	1			8439.49	17433.5
22	2	1	2	2	2	2	1	2	2	2	2	2	27.2	6	6	6	0	0	0	0	0	0	0	0	weak positive	1	1			3207.07	18204.7
29	2	2	2	2	1	2	2	2	2	2	2	2	12.5	1	7	4	1	2	1	0	3	4	1	1	weak positive	1	1			8099.66	19410.1
65	1	1	2	2	2	2	2	2	2	2	2	2	16	3	5	3	0	1	1	0	0	0	0	0	negative	0	0			10654.4	19694.1
14	2	1	2	2	1	2	2	2	2	2	2	2	22.2	1	5	10	0	0	0	0	0	0	0	0	negative	0	0			3375.95	19584.6
57	1	1	2	2	2	2	2	2	2	2	2	2	2	3	3	5	0	2	1	0	1	1	0	0	negative	0	0			8195.34	21646.5
66	2	1	2	1	2	2	2	2	2	2	2	2	6.3	1	11	7	0	1	1	0	0	0	1	0	negative	0	0			3785.26	19730.8
58	1	1	2	1	2	2	2	2	2	2	2	2	0	0	3	7	0	0	0	0	0	0	1	2	negative	0	0			1030.49	18284.3
73	2	1	2	2	2	2	2	2	1	2	2	2	6.3	1	8	2	1	2	1	0	0	1	0	0	weak positive	1	1			2047.22	19176
63	1	1	2	2	2	2	2	2	1	2	2	2	8.4	1	7	7	0	0	0	0	0	0	0	0	negative	0	0			1203.37	21222.2
63	1	1	2	2	2	2	2	2	1	2	2	2	8.4	1	7	7	0	0	0	0	0	0	0	0	negative	0	0			865.296	14305.5
60	1	1	2	2	2	2	2	2	2	2	2	2	4.2	1	8	5	0	0	0	0	0	0	3	1	strong positive	3	1			10141.7	19597.6
57	2	1	2	2	2	2	2	2	2	1	2	2	12	3	3	6	0	0	0	0	1	1	0	0	negative	0	0			482.912	13913.5
65	1	1	2	2	2	2	2	2	1	2	2	2	0	0	5	3	0	0	0	0	0	0	0	0	negative	0	0			992.095	19587.1
58	2	1	2	2	2	2	2	2	1	2	2	2	6.3	1	10	2	0	1	1	0	1	1	1	1	moderate positive	2	1			11469.2	8819.15
58	2	1	2	2	2	2	2	2	1	2	2	2	6.3	1	10	2	0	1	1	0	1	1	1	1	moderate positive	2	1			1436.95	9096.46
40	2	1	2	2	2	2	2	2	2	2	2	2	8	3	2	2	0	0	0	0	0	0	0	0	weak positive	1	1			6617.38	4448.61
52	2	1	2	2	2	2	2	2	1	2	2	2	6.8	0	5	3	0	0	0	0	0	0	1	1	moderate positive	2	1			1271.51	19745.1
64	1	1	2	2	2	2	2	2	1	2	2	2	4.4	0	9	4	0	0	0	0	1	1	0	0	negative	0	0			135.335	17222.8
62	2	1	2	2	1	2	2	2	2	2	1	2	12.5	0	6	6	0	0	0	0	0	0	1	1	negative	0	0			0	18634
32	2	1	1	1	2	2	1	2	2	2	2	2	42	5	4	8	1	0	0	0	1	2	0	0	moderate positive	2	1			11788.4	22568.1
64	2	1	2	2	2	2	2	2	2	2	1	2	14	0	2	5	0	0	0	0	0	0	1	2	strong positive	3	1			3812.16	20650.9
64	2	1	2	2	2	2	2	2	2	2	2	2	10	5	5	2	0	2	1	0	2	2	2	2	weak positive	1	1			405.598	14594.7
51	1	1	2	2	2	2	2	2	1	2	2	2	7.5	0	5	3	0	0	0	0	0	0	1	0	negative	0	0			2857.09	20072.5
55	2	1	2	2	2	2	2	2	2	2	2	2	71.4	8	4	14	0	0	0	0	0	0	1	1	moderate positive	2	1			3137.09	21182.4
75	2	1	2	2	2	2	2	2	2	2	2	2	83	5	9	6	0	4	1	0	0	0	1	3	moderate positive	2	1			0	23750.4
65	2	1	2	2	2	2	2	2	2	2	2	2	14	0	5	5	0	0	0	0	0	0	2	2	negative	0	0			3020.79	19900.9
58	2	1	2	2	2	2	2	2	2	2	2	2	8.8	0	5	3	2	2	1	0	2	4	2	0	weak positive	1	1			4106.67	18951.4
57	1	1	2	2	2	2	2	2	1	2	2	2	36.4	0	2	13	0	0	0	0	1	1	2	3	weak positive	1	1			711.539	14361.9
65	2	1	2	2	2	2	2	2	2	2	2	2	18	0	3	10	0	0	0	0	1	1	2	0	weak positive	1	1			0	21641.4
61	1	1	2	2	2	2	2	2	2	2	2	2	48	5	2	5	1	0	0	0	0	1	0	0	weak positive	1	1			698.347	23164.8
61	2	1	2	1	2	2	2	2	1	2	2	2	10.4	0	2	4	0	0	0	0	0	0	1	1	negative	0	0			22513.1	16977.3
52	1	1	2	2	2	2	1	2	2	2	1	2	12	0	6	4	0	0	0	0	0	0	0	0	weak positive	1	1			10340	19209.4
67	2	1	2	2	2	2	2	2	2	2	2	2	17.5	6	8	4	1	1	1	0	1	2	0	0	weak positive	1	1			1005.85	23478.4
66	2	1	2	2	2	2	2	2	2	2	1	2	22.5	0	4	5	0	0	0	0	0	0	1	1	negative	0	0			6076.59	19051.5
60	2	1	2	2	2	2	2	2	2	2	2	2	42	0	3	12	0	0	0	0	1	1	1	2	negative	0	0			11291.7	18335.2
72	2	1	2	2	2	2	2	1	2	2	2	2	31.5	3	4	2	3	2	1	1	3	6	0	0	weak positive	1	1	1551	20511	6742.56	17586.7
69	2	1	1	2	2	2	2	2	2	2	2	2	72.9	5	6	1	2	4	1	1	1	3	0	0	weak positive	1	1			1307.58	21558.6
68	2	1	2	2	2	2	1	2	2	2	2	2	84	7	1	3	0	2	1	1	0	0	1	0	negative	0	0			2707.26	19193
41	1	2	1	2	2	2	1	2	2	2	2	2	44	7	3	2	0	3	1	1	0	0	1	1	moderate positive	2	1	3439	21465	6316.73	21458.1
67	2	1	1	2	2	2	2	2	2	2	2	2	32	8	3	3	0	1	1	1	0	0	2	3	weak positive	1	1			4906.79	16659
64	2	1	1	2	2	2	2	2	2	2	2	2	20	7	3	4	0	0	0	1	0	0	1	1	weak positive	1	1	3888	19115	0	15209.8
59	2	1	2	2	2	2	2	2	2	2	2	2	75	8	1	3	1	1	1	1	1	2	1	2	negative	0	0	0	21108	8882.82	22903.5
51	2	1	2	2	2	2	2	2	2	2	2	2	33	4	3	2	0	0	0	1	0	0	1	1	weak positive	1	1	1206	17325	2039.97	18258.5
73	2	1	2	1	2	2	2	2	2	2	2	2	35.2	3	5	2	0	2	1	1	0	0	2	2	negative	0	0	0	23482	17787.9	20492
66	2	1	2	2	2	2	2	1	2	2	1	2	44	1	3	2	1	1	1	1	2	3	1	2	negative	0	0			820.953	21422.5
55	2	1	2	2	2	2	1	2	2	2	2	2	56	1	2	2	0	0	0	1	0	0	2	2	negative	0	0			0	16631.2
38	1	1	2	2	2	2	x	2	2	2	2	2	35.5	6	2	4	1	0	0	1	0	1	0	0	weak positive	1	1	1860	21038	6190.66	18118
54	2	1	2	2	2	2	2	2	2	2	2	1	58.6	0	3	3	0	2	1	1	2	2	0	0	negative	0	0			477.012	20025.1
51	2	1	2	2	2	2	1	2	2	2	2	2	50.4	1	8	3	0	1	1	1	0	0	2	2	weak positive	1	1			2739.79	18341.7
54	2	1	2	2	2	2	2	1	2	2	2	2	72	8	5	2	1	2	1	1	1	2	1	0	weak positive	1	1			477.512	19214.2
57	2	1	2	1	2	2	2	2	2	2	2	2	27	1	3	3	4	3	1	1	4	8	0	0	negative	0	0			1752.55	19976
50	2	1	2	2	2	2	2	2	2	2	2	1	30	2	5	3	0	1	1	1	1	1	0	0	moderate positive	2	1			4413.33	18585.8
90	1	1	2	2	2	2	2	1	2	2	2	1	37.5	2	3	4	0	3	1	1	2	2	1	1	strong positive	3	1			2103.43	16879.8
55	2	1	2	2	2	2	2	2	2	2	2	2	72	4	3	4	0	0	0	1	0	0	1	2	negative	0	0			2103.43	16879.8
50	1	1	2	2	2	2	2	2	2	2	1	2	24	6	1	3	1	2	1	1	1	2	0	0	weak positive	1	1			1784.87	30245.5
68	2	1	2	1	2	2	2	2	2	2	2	2	26	7	8	2	0	1	1	1	0	0	1	1	negative	0	0			3350.2	17410.6
55	2	1	2	2	1	2	2	2	2	2	2	2	50.4	5	8	4	1	2	1	1	1	2	1	1	weak positive	1	1			1716.67	16119.5
55	2	1	2	2	2	2	2	2	2	2	2	2	56	8	4	1	2	2	1	1	2	4	1	1	weak positive	1	1			1716.67	16119.5
65	2	1	2	2	2	2	2	2	2	2	2	2	34.1	0	1	6	0	2	1	1	0	0	1	2	negative	0	0			11118.2	18292.9
72	2	2	2	2	2	2	2	2	2	2	2	1	39.9	2	8	3	0	1	1	1	0	0	2	1	weak positive	1	1			2194.84	16931.8
69	2	1	2	1	2	2	1	1	2	2	1	2	0	0	4	2	0	2	1	1	3	3	2	0	negative	0	0			124.652	20389.1
83	1	1	2	2	2	2	2	2	2	2	2	2	40	6	2	4	0	0	0	1	0	0	1	0	weak positive	1	1			0	20378.5
62	2	1	2	2	2	2	2	2	2	2	2	2	71.4	5	9	4	1	1	1	1	0	1	1	0	weak positive	1	1			195.723	16992.9
62	2	1	2	2	2	2	2	2	2	2	2	2	56.8	0	1	4	1	3	1	1	2	3	1	3	negative	0	0			3055.01	17999.9
69	2	1	2	1	1	1	2	2	2	2	2	2	30.5	5	5	3	2	2	1	1	2	4	1	2	weak positive	1	1			1108.73	20911
73	2	1	1	1	2	2	2	2	2	2	2	2	25	0	2	1	0	3	1	1	0	0	1	0	strong positive	3	1			0	11488.7
63	2	2	2	1	2	2	2	2	2	2	1	2	0	0	3	4	2	1	1	1	1	3	2	1	strong positive	3	1			0	28826
51	2	1	2	2	2	2	1	2	2	2	2	2	84	7	4	3	0	2	1	1	0	0	2	2	weak positive	1	1			4799.3	20310.8
80	2	1	2	1	2	2	2	2	2	2	2	2	78.3	0	3	0	4	4	1	1	4	8	2	3	weak positive	1	1			4962.18	20072.7
51	1	1	2	1	1	2	2	2	2	2	2	1	36.2	5	4	3	1	1	1	1	1	2	1	1	weak positive	1	1			609.569	19808.7
52	2	1	2	2	2	2	2	2	2	2	2	2	44	2	2	2	0	0	0	1	0	0	1	2	weak positive	1	1			4294.5	17286
68	1	1	2	1	2	2	2	2	2	2	1	2	31	0	2	9	0	1	1	1	0	0	1	1	negative	0	0			0	19634.9
70	1	1	2	2	2	2	2	1	2	2	2	2	66	5	3	5	1	1	1	1	2	3	2	0	negative	0	0			7842.89	21438.2
66	2	2	1	2	2	2	2	2	2	2	2	2	83	7	2	3	0	0	0	1	0	0	1	3	negative	0	0			3363.97	19335.4
74	2	1	2	2	2	2	2	1	1	2	2	2	22.5	0	10	3	0	2	1	1	1	1	0	0	weak positive	1	1			0	18050.1
68	1	1	2	2	2	2	2	1	2	2	1	2	22	0	3	3	0	0	0	1	0	0	2	2	negative	0	0			6058.65	18421.7
75	2	1	2	2	2	2	2	1	2	2	2	2	27.5	1	1	1	1	1	1	1	1	2	1	3	moderate positive	2	1			3342.77	16656.1
55	2	1	2	2	2	2	2	2	1	2	2	2	25	0	2	2	1	1	1	1	1	2	1	1	negative	0	0			2608.09	17157.8
73	1	1	2	2	2	2	2	2	2	2	2	2	36	0	3	8	1	1	1	1	1	2	1	1	moderate positive	2	1			781.953	19968.4
47	2	1	2	2	2	2	2	2	2	2	2	1	66	0	4	4	0	2	1	1	0	0	1	1	negative	0	0			0	22161.7
45	2	1	2	2	2	2	2	2	2	2	2	2	60.9	6	6	1	0	2	1	1	0	0	2	2	negative	0	0			2601.87	17513.7
69	1	1	2	2	2	2	2	2	1	2	2	2	34	1	3	2	0	1	1	1	0	0	1	1	moderate positive	2	1			0	13514.4
69	2	1	2	2	2	2	2	2	2	1	2	2	34	1	3	2	0	1	1	1	0	0	2	1	strong positive	3	1			1149.86	17988.8
54	2	1	2	2	2	2	1	2	2	2	2	2	58.8	3	5	3	1	3	1	1	1	2	1	0	weak positive	1	1			2095.73	17798.8
58	2	2	2	2	2	2	2	2	2	2	2	2	42.5	5	4	2	1	1	1	1	1	2	1	1	weak positive	1	1			1169.73	15075.9
70	2	2	2	1	1	1	2	2	2	2	2	2	33.3	3	7	2	0	2	1	1	2	2	0	0	moderate positive	2	1			2784.09	18185.4
37	2	1	2	2	1	2	2	2	2	2	1	2	67	8	2	2	0	1	1	1	0	0	0	0	negative	0	0			5700.09	20534.1
71	2	1	2	2	2	1	2	2	2	2	2	2	0	0	1	1	4	4	1	1	4	8	0	0	weak positive	1	1			1325.69	18912.6
74	2	1	2	1	2	2	2	2	2	2	2	2	65.1	2	3	2	0	0	0	1	0	0	1	3	moderate positive	2	1			900.146	18684
62	2	1	2	2	1	1	2	2	2	2	2	2	72	8	5	2	1	2	1	1	2	3	1	0	moderate positive	2	1			880.347	10213.2
53	2	1	2	2	1	2	1	1	2	2	2	2	54	0	4	15	0	4	1	1	0	0	2	2	negative	0	0			15609.3	17403
72	2	1	2	2	2	2	1	2	2	2	2	2	33	5	3	2	0	2	1	1	0	0	0	0	negative	0	0			133.321	16834.6
46	1	1	2	1	2	2	2	2	2	2	2	2	75.2	10	4	3	0	2	1	1	3	3	1	2	moderate positive	2	1			2588.07	19249.8
67	2	1	2	2	2	2	2	2	1	2	2	2	21	0	4	5	1	3	1	1	1	2	0	0	weak positive	1	1			13386.9	21254.9
60	2	1	2	2	2	2	2	2	2	2	2	2	64	7	5	4	0	1	1	1	0	0	2	2	weak positive	1	1			4708.09	17681.9
49	2	1	2	2	1	2	1	2	2	2	2	1	66	7	2	3	0	2	1	1	2	2	0	0	moderate positive	2	1			2619.48	19986.8
70	2	1	2	1	1	1	2	2	2	2	2	2	8	0	3	4	0	2	1	1	1	1	1	3	weak positive	1	1			2900.55	19166.7
70	1	2	2	2	2	1	2	2	2	2	1	2	34	1	3	2	3	3	1	1	3	6	0	0	moderate positive	2	1			196.598	9611.15
60	2	1	2	2	2	2	2	2	2	2	1	2	0	0	3	2	1	2	1	1	0	1	0	0	weak positive	1	1			1705.17	18683.9
53	2	1	2	2	2	2	2	2	2	2	2	2	40.6	5	3	2	1	0	0	1	1	2	2	2	negative	0	0			9921.39	17272.3
77	2	1	2	2	2	2	2	2	2	2	2	2	0	0	2	2	4	4	1	1	5	9	1	3	weak positive	1	1			1336.17	19694.6
43	2	1	2	2	2	1	2	2	2	2	2	2	8	3	3	2	3	3	1	1	3	6	1	2	weak positive	1	1			756.127	10021.5
79	2	1	2	1	2	2	2	1	2	1	2	2	36	1	2	3	0	2	1	1	0	0	2	1	strong positive	3	1			676.347	22927.4
70	2	1	2	1	2	2	2	2	2	2	1	2	21	2	2	3	0	0	0	1	0	0	1	1	weak positive	1	1			720.146	19865.2
59	2	1	2	2	2	2	2	2	2	1	2	2	28	2	3	5	1	2	1	1	2	3	2	1	strong positive	3	1			3589.6	17189.7
45	2	2	2	2	2	2	2	2	2	2	1	2	65.1	6	4	2	1	1	1	1	1	2	1	3	negative	0	0			12020.4	18540.9
56	2	1	2	1	2	2	2	2	2	2	2	2	62	0	5	4	1	1	1	1	1	2	1	3	weak positive	1	1			1424.15	12286.1
59	2	1	2	2	2	2	1	1	2	2	2	2	35.7	5	8	2	1	0	0	1	2	3	1	0	strong positive	3	1			6342.16	25321.3
69	2	1	2	1	2	2	2	2	2	2	2	2	21	2	4	3	1	1	1	1	1	2	1	2	weak positive	1	1			2391.58	21372
48	2	2	2	2	2	1	2	2	2	2	2	2	37.5	6	6	1	3	3	1	1	3	6	0	0	weak positive	1	1			0	22856.9
79	2	1	2	2	2	2	2	2	2	2	1	2	10	0	3	2	1	1	1	1	1	2	0	0	weak positive	1	1			1465.47	20247.4
69	2	1	2	2	2	1	2	2	2	2	2	2	80	8	2	2	1	2	1	1	1	2	1	0	moderate positive	2	1			3061.87	17884.3
61	2	1	2	1	2	2	2	2	2	2	2	2	0	0	2	2	1	1	1	1	1	2	1	2	weak positive	1	1			20515.4	21555.8
56	2	1	2	2	2	2	2	2	2	2	2	2	75.6	8	3	3	1	1	1	1	1	2	1	3	negative	0	0			2007.56	20208.8
66	2	1	2	2	2	2	1	2	2	2	2	2	75	5	3	3	0	0	0	1	0	0	2	2	strong positive	3	1			1489.25	22404.3
70	1	1	2	2	2	2	2	2	2	1	2	2	64	0	6	4	0	1	1	1	0	0	0	0	moderate positive	2	1			6170.11	17060.7
34	2	1	2	2	2	2	2	2	2	2	2	2	36	6	3	3	1	3	1	1	2	3	1	2	weak positive	1	1			17949.2	18312.2
74	1	1	2	1	2	2	2	1	2	2	2	2	67.5	5	2	2	1	1	1	1	2	3	2	2	negative	0	0			1346.85	21273.8
41	2	1	2	2	1	1	1	2	2	2	2	2	8.3	1	3	2	2	2	1	1	2	4	1	1	strong positive	3	1			2085.36	18337.7
68	1	1	2	1	2	2	2	2	2	2	2	2	10.5	0	4	2	0	1	1	1	1	1	1	0	strong positive	3	1			5979.61	20864.9
68	1	1	2	2	2	2	2	2	2	2	2	2	52.3	4	8	3	1	2	1	1	1	2	1	0	negative	0	0			0	19350.3
59	2	1	2	1	2	2	1	2	2	2	2	2	56	6	6	3	0	0	0	1	0	0	0	0	negative	0	0			5018.36	16664.7
57	2	2	2	2	2	1	2	2	2	2	2	2	41.8	3	4	3	3	3	1	1	2	5	0	0	weak positive	1	1			312.412	18213.4
37	2	1	2	2	2	2	2	2	2	2	2	2	0	0	4	3	2	2	1	1	2	4	0	0	negative	0	0			585.811	20966.5
65	2	1	2	2	2	2	2	2	1	2	2	2	21	2	7	3	0	2	1	1	0	0	2	0	weak positive	1	1			2068.49	23999.9
65	2	1	2	2	2	2	2	2	1	2	2	2	21	2	7	3	0	2	1	1	0	0	2	0	weak positive	1	1			4461.86	18826.4
71	2	2	1	1	2	2	1	2	2	2	2	2	22.2	1	2	2	1	1	1	1	1	2	1	2	moderate positive	2	1			8001.25	21365.2
70	2	1	2	2	2	2	2	2	2	2	2	2	73.5	2	5	3	1	2	1	1	0	1	2	3	weak positive	1	1			1638	17772.7
81	2	1	2	1	2	1	2	2	2	2	2	2	53.3	3	3	4	0	0	0	1	0	0	1	2	moderate positive	2	1			7331.44	19559.3
69	2	1	2	1	2	2	2	2	2	2	2	2	7	0	4	3	1	2	1	1	2	3	0	0	negative	0	0			14988.7	19762.2
48	2	1	2	2	1	2	2	2	2	2	2	2	50	8	5	3	0	1	1	1	0	0	1	2	negative	0	0			0	17703.7
66	2	1	2	2	1	2	2	2	2	2	2	2	0	0	1	2	1	2	1	1	1	2	1	1	weak positive	1	1			315.265	170213
68	1	1	2	2	2	2	2	2	2	2	2	2	50	5	6	3	0	0	0	1	1	1	2	3	negative	0	0			14008	20022.9
74	1	1	2	1	2	2	2	1	2	2	2	2	0	0	3	2	1	2	1	1	3	4	2	2	moderate positive	2	1			2053.75	20313.4
78	2	1	2	1	2	2	2	2	1	2	2	2	38	5	3	3	0	1	1	1	1	1	1	2	negative	0	0			0	15666.7
57	1	1	2	2	2	2	2	2	2	1	2	2	21.7	4	5	2	2	2	1	1	2	4	0	0	weak positive	1	1			13016.8	21385.4
74	1	1	2	2	2	2	2	2	1	2	2	2	12	1	2	4	0	1	1	1	0	0	0	0	negative	0	0			6196.89	18441.1
70	1	1	2	2	2	2	2	2	2	2	2	2	80	8	3	2	1	1	1	1	1	2	0	1	weak positve	1	1			5215.11	20636
44	2	2	2	2	2	2	1	2	2	2	2	2	25.2	1	4	3	1	1	1	1	1	2	2	1	weak positive	1	1			4076.09	11349.4
29	2	1	2	2	2	2	1	2	2	2	2	2	40	5	3	5	1	2	1	1	2	3	0	0	moderate positive	2	1			1961.79	15946.5
50	2	1	2	2	2	2	2	2	2	2	1	2	50	5	2	3	0	0	0	1	2	2	1	2	weak positive	1	1			3810.09	21148.5
69	1	1	1	2	2	2	2	2	2	2	2	2	39.9	2	4	1	1	2	1	1	2	3	1	3	moderate positive	2	1			1130.2	17258.2
55	2	1	2	2	1	2	2	2	2	2	2	2	31.5	2	6	3	1	1	1	1	1	2	0	0	weak positive	1	1			16754.3	19341.4
60	2	1	2	2	2	2	2	2	2	2	2	2	48.3	2	4	3	0	1	1	1	0	0	1	3	strong positive	3	1			6101.88	33875.3
62	2	1	2	2	2	1	2	2	2	2	1	2	65	0	3	3	0	1	1	1	0	0	1	0	negative	0	0			12877	21602.9
53	2	1	2	2	1	1	2	2	2	2	2	2	40	5	4	2	3	3	1	1	3	6	0	3	negative	0	0			8501.84	22439
60	2	1	2	2	2	2	2	2	2	2	1	2	28	0	4	2	1	3	1	1	2	3	2	2	negative	0	0			2295.12	23217.2
60	2	1	2	2	2	2	2	1	2	2	2	2	68.75	4	5	2	0	2	1	1	2	2	1	1	weak positive	1	1			3650.4	19623.4
86	2	2	2	1	2	2	2	1	2	2	2	1	25	3	2	2	0	1	1	1	1	1	1	3	negative	0	0			4039.75	23426.2
61	1	1	2	1	2	2	2	2	2	2	2	1	29.4	6	6	3	1	1	1	1	1	2	1	3	weak positive	1	1			0	18825.6
78	1	1	2	1	2	2	2	2	2	2	1	2	15	1	3	4	0	1	1	1	0	0	3	2	strong positive	3	1			3587.82	19290.5
58	2	1	2	2	2	2	2	2	2	2	2	2	20	0	4	3	1	2	1	1	1	2	1	1	weak positive	1	1			1056.61	21589.4
58	2	1	2	1	2	2	1	2	2	2	2	2	67.2	4	7	3	3	2	1	1	3	6	0	0	negative	0	0			0	16873.9
58	2	1	2	1	2	2	1	2	2	2	2	2	75	3	7	2	1	1	1	1	1	2	1	1	weak positive	1	1			0	18358.4
44	2	1	2	2	2	1	2	2	2	2	1	2	69	5	10	3	1	2	1	1	1	2	1	3	strong positive	3	1			0	15076.5
30	2	1	2	2	1	2	1	2	2	2	2	2	60.9	5	7	2	0	1	1	1	0	0	0	0	weak positive	1	1			1764.92	16468.9
58	2	1	2	2	2	2	2	2	2	2	2	1	28	5	5	4	0	2	1	1	0	0	0	0	strong positive	3	1			0	22165.8
67	2	1	1	1	2	2	2	2	2	2	2	2	33.3	3	3	2	1	3	1	1	2	3	2	1	weak positive	1	1			0	20711.5
49	2	1	2	2	2	2	1	2	2	2	2	2	25	3	3	2	1	1	1	1	0	1	0	0	moderate positive	2	1			2775.97	15857
39	2	1	2	2	2	2	1	2	2	2	1	2	46.3	1	6	2	4	4	1	1	4	8	1	0	weak positive	1	1			2775.97	15857
56	2	1	2	2	2	2	2	2	2	2	2	2	62.5	5	8	4	0	1	1	1	0	0	1	1	negative	0	0			1562.87	19506.7
60	2	1	2	1	2	2	2	2	2	2	2	2	88.2	6	5	4	1	2	1	1	2	3	1	2	moderate positive	2	1			4595.89	18127.4
32	2	2	2	2	1	2	2	2	2	2	2	2	14.6	1	4	4	1	1	1	1	3	4	0	0	negative	0	0			0	18530.8
56	2	1	2	2	2	2	1	2	2	2	2	2	25	1	6	3	0	2	1	1	2	2	2	3	weak positive	1	1			0	18530.8
35	2	1	2	2	2	2	2	2	2	2	2	2	68	10	3	2	1	1	1	1	1	2	0	0	weak positive	1	1			9563.25	17549.2
65	1	1	2	2	2	2	1	1	2	2	2	2	10.5	0	4	3	1	1	1	1	1	2	1	1	negative	0	0			1040.51	17527
61	1	1	2	2	2	2	2	2	2	1	2	2	30	0	4	2	1	1	1	1	1	2	1	0	weak positive	1	1			8075.56	13527.1
71	2	1	2	2	2	2	2	2	1	1	2	2	0	0	2	2	0	2	1	1	0	0	0	0	negative	0	0			1675.39	15203.2
30	1	1	2	2	2	2	2	2	2	2	2	2	0	0	4	1	1	1	1	1	0	1	0	0	negative	0	0			1755.46	15083.8
64	1	1	2	1	2	2	2	2	1	2	2	2	71.4	6	4	3	1	1	1	1	1	2	1	1	strong positive	3	1			0	19028.6
54	2	1	2	2	2	2	2	2	2	2	2	2	23.2	3	4	3	0	1	1	1	0	0	1	3	weak positive	1	1			4709.62	18804.2
47	2	1	2	1	2	2	2	2	2	2	2	2	27.4	3	9	2	0	2	1	1	0	0	2	3	strong positive	3	1			10023.5	23661.3
65	2	1	2	1	2	2	2	2	2	2	2	2	50	9	2	2	0	2	1	1	0	0	1	0	moderate positive	2	1			1436.07	17705.2
57	2	1	2	2	2	1	2	2	2	2	1	2	28.52	8	4	3	1	0	0	1	0	1	1	1	moderate positive	2	1			3294.72	19316.5
56	2	1	2	2	2	1	2	2	2	2	2	2	0	0	1.5	2	3	2	1	1	2	5	2	2	weak positive	1	1			186.326	12764.5
58	2	2	2	2	2	1	2	2	2	2	2	2	32.5	3	1	1	1	3	1	1	0	1	1	1	moderate positive	2	1			3753.74	3753.74
73	2	1	2	2	1	2	2	2	2	2	2	2	43.7	3	3	4	0	1	1	1	1	1	0	0	negative	0	0			4457.64	19664.6
86	2	1	2	2	2	2	2	2	2	2	2	2	24.8	3	3	2	0	0	0	1	0	0	1	1	strong positive	3	1			14859.1	20298.1
52	1	1	2	2	2	2	1	2	2	2	2	2	79.17	3	10	3	1	1	1	1	1	2	0	0	weak positive	1	1			2995.05	16214.3
32	1	1	2	1	1	1	2	2	2	2	2	2	0	3	3	1	2	4	1	1	3	5	1	0	moderate positive	2	1			0	21027.1
60	2	1	2	2	2	2	2	2	2	2	2	2	4	3	4	2	3	2	1	1	3	6	2	0	weak positive	1	1			3919.89	20825
57	2	1	2	2	2	1	2	2	2	2	2	2	70.8	5	3	3	4	4	1	1	4	8	2	1	weak positive	1	1			3677.84	24219.6
61	1	1	2	1	2	2	2	1	2	2	2	2	57.2	5	8	4	2	2	1	1	2	4	0	0	weak positive	1	1			10522.9	20123.8
47	2	2	2	2	2	2	2	2	2	2	2	2	75	3	3	5	2	1	1	1	2	4	1	0	negative	0	0			0	19261.8
58	2	1	2	2	2	2	2	2	2	2	2	2	29.4	8	4	2	1	2	1	1	3	4	1	2	negative	0	0			0	15821.2
47	2	1	2	2	2	2	2	2	2	2	2	2	48.3	4	8	2	4	3	1	1	3	7	2	1	weak positive	1	1			0	13105
61	2	1	2	1	2	2	2	2	2	1	2	2	50.4	3	8	3	0	1	1	1	0	0	0	0	weak positive	1	1			11080.5	15270.1
60	2	1	2	1	2	2	2	2	2	1	2	2	50.4	3	8	3	0	1	1	1	0	0	0	0	weak positive	1	1			2826.46	20200
18	1	1	2	2	2	2	2	2	2	2	2	2	37.5	6	3	3	0	0	0	1	0	0	0	0	weak positive	1	1			5897.14	19874.8
75	1	1	1	1	2	2	2	2	2	2	2	2	28.1	5	2	1	1	1	1	1	1	2	1	3	strong positive	3	1			6524.58	21774.3
42	2	1	2	2	2	2	2	2	2	2	2	2	23.1	4	5	2	1	1	1	1	0	1	0	0	negative	0	0			9297.22	14878.4
72	1	1	2	2	2	2	2	2	2	1	2	2	0	0	3	3	0	1	1	1	0	0	0	0	negative	0	0			0	16214.4
65	1	1	2	2	2	2	2	2	2	1	2	2	32	5	2	2	0	0	0	1	0	0	0	0	weak positive	1	1			0	20808.7
50	2	2	2	2	2	2	2	2	2	2	2	2	84	7	3	2	0	1	1	1	0	0	1	1	negative	0	0			0	20012.5
46	2	1	2	2	2	2	2	2	2	2	2	2	34	7	4	2	2	2	1	1	1	3	0	0	weak positive	1	1			0	19983.5
53	2	1	2	2	2	2	2	2	2	2	2	2	72	6	4	4	0	1	1	1	0	0	2	0	negative	0	0			0	20079.4
62	1	1	2	2	2	2	2	2	2	2	2	2	64	7	2	3	1	1	1	1	1	2	2	3	strong positive	3	1			1957.2	18534.4
49	2	1	2	2	1	2	2	2	2	2	2	2	26	5	3	3	1	2	1	1	1	2	2	3	weak positive	1	1			3409.95	22285.6
55	2	1	2	2	2	2	1	2	2	2	2	2	56	7	9	3	1	1	1	1	1	2	0	0	negative	0	0			2610.22	19951.3
73	1	1	2	1	2	2	2	2	1	2	2	2	30	2	1	5	1	1	1	1	0	1	1	2	weak positive	1	1			3011.55	19634.1
79	1	1	2	1	2	2	2	2	1	2	2	2	8	0	3	1	0	2	1	1	1	1	1	3	moderate positive	2	1			3829.15	14845.2
64	1	1	2	2	2	2	2	2	2	2	2	2	60	5	7	4	1	1	1	1	0	1	1	2	negative	0	0			2006.87	18404.6
37	2	1	2	2	2	2	1	2	2	2	2	2	75	3	2	3	0	1	1	1	2	2	0	0	weak positive	1	1			4749.64	19182.1
52	2	1	2	1	2	1	2	2	2	2	2	1	39.9	3	3	5	2	2	1	1	1	3	0	1	weak positive	1	1			0	17242.6
62	1	1	2	1	2	2	2	2	2	2	2	2	65	5	5	3	1	1	1	1	2	3	1	1	strong positive	3	1			8245.33	17196
57	2	1	2	2	1	1	2	2	2	2	2	2	37.5	0	5	2	3	3	1	1	4	7	3	2	negative	0	0			0	19173.8
27	2	1	2	2	2	2	1	2	2	2	2	2	59.4	7	2	3	1	1	1	1	2	3	0	0	negative	0	0			4532.3	21223.8
58	2	1	2	2	1	2	2	2	2	2	2	2	6	0	2	3	3	3	1	1	4	7	0	0	negative	0	0			0	22219.7
23	1	1	2	2	1	1	2	2	2	2	2	2	0	0	2	4	0	1	1	1	0	0	0	0	weak positive	1	1			1090.82	20793
46	2	1	2	2	2	1	2	2	2	2	2	2	40	3	3	3	2	2	1	1	2	4	0	0	negative	0	0			3130.48	16106.6
57	2	1	2	2	2	2	2	2	2	2	2	2	37.8	10	4	4	0	0	0	1	0	0	1	1	negative	0	0			3103.92	16905.3
75	2	1	2	1	2	2	2	2	2	2	2	2	68	4	2	4	0	1	1	1	0	0	1	2	moderate positive	2	1			4622.48	17216.2
59	1	1	2	1	2	2	2	2	1	2	2	2	44	0	4	13	1	2	1	1	2	3	1	2	negative	0	0			0	18118.1
57	2	1	2	2	2	2	2	2	2	2	2	2	22	0	3	3	1	1	1	1	1	2	0	1	moderate positive	2	1			1247.87	18343.1
69	1	1	2	2	2	2	2	2	2	2	2	2	11	0	3	4	1	1	1	1	1	2	2	2	negative	0	0			0	18474.4
24	2	1	2	2	2	1	2	2	2	2	2	2	22.5	3	4	11	1	1	1	1	0	1	1	1	negative	0	0			0	18832.5
17	2	1	2	2	2	2	2	2	2	2	2	2	28.8	8	8	4	1	1	1	1	1	2	0	0	negative	0	0			0	22559.5
